# Supplementary material for: Effects of Coaching-Based Teleoccupational Guidance for Home-Based Stroke Survivors and Their Family Caregivers: A Pilot Randomised Controlled Trial
Source: Int J Environ Res Public Health. 2022 Dec 6;19(23):16355. doi: 10.3390/ijerph192316355 (PMC9739622; doi:10.3390/ijerph192316355)
Supplement: Supplementary file 1 [file ijerph-19-16355-s001.zip]

Archive with 1 entries (1 files):
- ijerph-2023350-supplementary.pdf
